# Supplementary material for: Driving Factors Influencing the Decision to Purchase Plant-Based Beverages: A Sample from Türkiye
Source: Foods. 2024 Jun 4;13(11):1760. doi: 10.3390/foods13111760 (PMC11172123; doi:10.3390/foods13111760)
Supplement: Supplementary file 1 [file foods-13-01760-s001.zip]

Archive with 2 entries (2 files):
- Supplementary File S1-Questionnaire Used in the Study.pdf
- Supplementary Tables S2 and S3.pdf
